# Supplementary material for: Coadministration of Compound Danshen dripping pills and bezafibrate has a protective effect against diabetic retinopathy
Source: Front Pharmacol. 2022 Oct 5;13:1014991. doi: 10.3389/fphar.2022.1014991 (PMC9579276; doi:10.3389/fphar.2022.1014991)
Supplement: Supplementary file 1 [file DataSheet1.xlsx]

## Sheet: Table S1
Drug	Symbol	EntrezID
CDDP	SERPINE1	5054
CDDP	PLAT	5327
CDDP	AQP3	360
CDDP	TNF	7124
CDDP	ICAM1	3383
CDDP	AQP1	358
CDDP	CTGF	1490
CDDP	NPPB	4879
CDDP	NPPC	4880
CDDP	GJA1	2697
CDDP	EDNRB	1910
CDDP	RPS19	6223
CDDP	MYC	4609
CDDP	PDK4	5166
CDDP	PIM1	5292
CDDP	CYP1B1	1545
CDDP	CKMT1B	1159
CDDP	SLC16A7	9194
CDDP	ABCG8	64241
CDDP	ABCG5	64240
CDDP	ACTN1	87
CDDP	ADIPOQ	9370
CDDP	MIF	4282
CDDP	CPT1B	1375
CDDP	PRKAB1	5564
CDDP	ERN1	2081
CDDP	COL8A1	1295
CDDP	CYP2E1	1571
CDDP	SQSTM1	8878
CDDP	TP53	7157
CDDP	GRIA1	2890
CDDP	CALCA	796
CDDP	GATA3	2625
CDDP	THY1	7070
CDDP	HIF1A	3091
CDDP	FOXO1	2308
CDDP	CORO1B	57175
CDDP	LDHC	3948
CDDP	LDHA	3939
CDDP	UBC	7316
CDDP	HMOX1	3162
CDDP	CYP2J2	1573
CDDP	SMAD2	4087
CDDP	SMAD4	4089
CDDP	TGFB1	7040
CDDP	VCAM1	7412
CDDP	SMAD3	4088
CDDP	GOT1	2805
CDDP	GOT2	2806
CDDP	SELE	6401
CDDP	NFKB1	4790
CDDP	NFATC4	4776
CDDP	SMAD7	4092
CDDP	SELP	6403
CDDP	CS	1431
CDDP	NFKBIA	4792
CDDP	RCAN1	1827
CDDP	CXCL10	3627
CDDP	IL6	3569
CDDP	PTPRC	5788
CDDP	COL1A2	1278
CDDP	GDNF	2668
CDDP	CYP11B2	1585
CDDP	CYP1A2	1544
CDDP	ALB	213
CDDP	BCL2	596
CDDP	HAMP	57817
CDDP	MYD88	4615
CDDP	NFE2L2	4780
CDDP	BMP10	27302
CDDP	ITGAM	3684
CDDP	RASGRF1	5923
CDDP	ITGB2	3689
CDDP	SLC2A1	6513
CDDP	GPT	2875
CDDP	SLC2A4	6517
CDDP	FOXM1	2305
CDDP	AFF4	27125
CDDP	HK2	3099
CDDP	SLC6A4	6532
CDDP	MAP1LC3B	81631
CDDP	CPT2	1376
CDDP	MB	4151
CDDP	CASP3	836
CDDP	IKBKG	8517
CDDP	HMGCS2	3158
CDDP	CD36	948
CDDP	NOS1	4842
CDDP	CD34	947
CDDP	IL10	3586
CDDP	EDN1	1906
CDDP	GPX1	2876
CDDP	SYK	6850
CDDP	MMP2	4313
CDDP	MMP3	4314
CDDP	IL18	3606
CDDP	MMP9	4318
CDDP	ACTA2	59
CDDP	IL1A	3552
CDDP	BDH2	56898
CDDP	IL1B	3553
CDDP	TNNT2	7139
CDDP	CAT	847
CDDP	PECAM1	5175
CDDP	MET	4233
CDDP	TLR4	7099
CDDP	CRP	1401
CDDP	CD63	967
CDDP	BECN1	8678
CDDP	TAGLN	6876
CDDP	ATP1A1	476
CDDP	PTGS2	5743
CDDP	RELA	5970
CDDP	AURKB	9212
CDDP	INS	3630
CDDP	CCL2	6347
CDDP	TNNI3	7137
CDDP	CKB	1152
CDDP	RABAC1	10567
CDDP	CD74	972
CDDP	GABBR1	2550
CDDP	ANGPT2	285
CDDP	SLC16A1	6566
CDDP	CKM	1158
CDDP	NOS2	4843
CDDP	NOS3	4846
CDDP	CKMT1A	548596
CDDP	STAT3	6774
CDDP	SOD3	6649
CDDP	GCK	2645
CDDP	PPP1CA	5499
CDDP	SOD1	6647
CDDP	VEGFA	7422
CDDP	COL3A1	1281
CDDP	DES	1674
CDDP	LEP	3952
CDDP	BAX	581
CDDP	FAS	355
CDDP	PNPLA2	57104
CDDP	HSPA1A	3303

## Sheet: Table S2
Drug	Symbol	EntrezID
Bezafibrate	LPL	4023
Bezafibrate	TNF	7124
Bezafibrate	APOB	338
Bezafibrate	CRP	1401
Bezafibrate	FGF21	26291
Bezafibrate	IL1B	3553
Bezafibrate	CAT	847
Bezafibrate	CETP	1071
Bezafibrate	CYP7A1	1581
Bezafibrate	IL6	3569
Bezafibrate	PDK4	5166
Bezafibrate	IFNG	3458
Bezafibrate	CS	1431
Bezafibrate	PI3	5266
Bezafibrate	PPARA	5465
Bezafibrate	COX10	1352
Bezafibrate	SCD	6319
Bezafibrate	ELOVL1	64834
Bezafibrate	PPARG	5468
Bezafibrate	CYP3A4	1576
Bezafibrate	CYP27A1	1593
Bezafibrate	NFKB1	4790
Bezafibrate	LCAT	3931
Bezafibrate	CPT2	1376
Bezafibrate	PC	5091

## Sheet: Table S3
Disease	Disease_id	Gene	Gene_id	UniProt	LCC	Score_gda
Diabetic Retinopathy	C0011884	ICAM1	3383	P05362	Y	0.6
Diabetic Retinopathy	C0011884	AGT	183	P01019	Y	0.58
Diabetic Retinopathy	C0011884	CASP3	836	P42574	Y	0.51
Diabetic Retinopathy	C0011884	THBS1	7057	P07996	Y	0.5
Diabetic Retinopathy	C0011884	VEGFA	7422	P15692	Y	0.4
Diabetic Retinopathy	C0011884	SIRT1	23411	Q96EB6	Y	0.39
Diabetic Retinopathy	C0011884	PON1	5444	P27169	Y	0.33
Diabetic Retinopathy	C0011884	CRP	1401	P02741	Y	0.32
Diabetic Retinopathy	C0011884	AGTR1	185	P30556	Y	0.32
Diabetic Retinopathy	C0011884	SOD1	6647	P00441	Y	0.31
Diabetic Retinopathy	C0011884	AKR1B1	231	P15121	Y	0.3
Diabetic Retinopathy	C0011884	GAD2	2572	Q05329	N	0.3
Diabetic Retinopathy	C0011884	NOS3	4846	P29474	Y	0.3
Diabetic Retinopathy	C0011884	AGER	177	Q15109	Y	0.3
Diabetic Retinopathy	C0011884	CCL2	6347	P13500	Y	0.3
Diabetic Retinopathy	C0011884	SERPINF1	5176	P36955	Y	0.3
Diabetic Retinopathy	C0011884	HIF1A	3091	Q16665	Y	0.29
Diabetic Retinopathy	C0011884	PGF	5228	P49763	Y	0.28
Diabetic Retinopathy	C0011884	NFE2L2	4780	Q16236	Y	0.27
Diabetic Retinopathy	C0011884	EDN1	1906	P05305	N	0.25
Diabetic Retinopathy	C0011884	ANGPT2	285	O15123	Y	0.25
Diabetic Retinopathy	C0011884	BDNF	627	P23560	Y	0.24
Diabetic Retinopathy	C0011884	INS	3630	P01308	Y	0.24
Diabetic Retinopathy	C0011884	CAT	847	P04040	Y	0.24
Diabetic Retinopathy	C0011884	CCN2	1490	P29279	Y	0.24
Diabetic Retinopathy	C0011884	FGF2	2247	P09038	Y	0.24
Diabetic Retinopathy	C0011884	PPARGC1A	10891	Q9UBK2	Y	0.22
Diabetic Retinopathy	C0011884	FLT1	2321	P17948	Y	0.22
Diabetic Retinopathy	C0011884	OCLN	100506658	Q16625	Y	0.22
Diabetic Retinopathy	C0011884	CLDN1	9076	O95832	Y	0.22
Diabetic Retinopathy	C0011884	GAPDH	2597	P04406	Y	0.21
Diabetic Retinopathy	C0011884	MFN2	9927	O95140	Y	0.21
Diabetic Retinopathy	C0011884	KDM1A	23028	O60341	Y	0.21
Diabetic Retinopathy	C0011884	NUTF2	10204	P61970	N	0.21
Diabetic Retinopathy	C0011884	CD59	966	P13987	Y	0.21
Diabetic Retinopathy	C0011884	SERPINA3	12	P01011	Y	0.21
Diabetic Retinopathy	C0011884	IGF1R	3480	P08069	Y	0.2
Diabetic Retinopathy	C0011884	AQP4	361	P55087	Y	0.2
Diabetic Retinopathy	C0011884	NPR3	4883	P17342	N	0.2
Diabetic Retinopathy	C0011884	ITGA4	3676	P13612	Y	0.2
Diabetic Retinopathy	C0011884	EP300	2033	Q09472	Y	0.2
Diabetic Retinopathy	C0011884	HRAS	3265	P01112	Y	0.2
Diabetic Retinopathy	C0011884	VTN	7448	P04004	Y	0.2
Diabetic Retinopathy	C0011884	KEAP1	9817	Q14145	Y	0.2
Diabetic Retinopathy	C0011884	CYBA	1535	P13498	Y	0.2
Diabetic Retinopathy	C0011884	KCNJ10	3766	P78508	N	0.2
Diabetic Retinopathy	C0011884	BDKRB2	624	P30411	Y	0.2
Diabetic Retinopathy	C0011884	FUCA1	2517	P04066	N	0.2
Diabetic Retinopathy	C0011884	BDKRB1	623	P46663	Y	0.2
Diabetic Retinopathy	C0011884	TIMM44	10469	O43615	N	0.2
Diabetic Retinopathy	C0011884	NOS1	4842	P29475	Y	0.2
Diabetic Retinopathy	C0011884	ARHGAP22	58504	Q7Z5H3	Y	0.13
Diabetic Retinopathy	C0011884	NOX4	50507	Q9NPH5	Y	0.13
Diabetic Retinopathy	C0011884	PLXDC2	84898	Q6UX71	N	0.12
Diabetic Retinopathy	C0011884	HS6ST3	266722	Q8IZP7	N	0.11
Diabetic Retinopathy	C0011884	MYSM1	114803	Q5VVJ2	N	0.11
Diabetic Retinopathy	C0011884	IL1B	3553	P01584	Y	0.1
Diabetic Retinopathy	C0011884	ACE	1636	P12821	Y	0.1
Diabetic Retinopathy	C0011884	LMO7	4008	Q8WWI1	Y	0.1
Diabetic Retinopathy	C0011884	IL6	3569	P05231	N	0.1
Diabetic Retinopathy	C0011884	IGF1	3479	P05019	Y	0.1
Diabetic Retinopathy	C0011884	MAN2A1	4124	Q16706	N	0.1
Diabetic Retinopathy	C0011884	UCHL3	7347	P15374	N	0.1
Diabetic Retinopathy	C0011884	LMO7-AS1	101927155		N	0.1
Diabetic Retinopathy	C0011884	KIAA0825	285600	Q8IV33	N	0.1
Diabetic Retinopathy	C0011884	LINC01611	105377880		N	0.1
Diabetic Retinopathy	C0011884	PDR	5171		N	0.1
Diabetic Retinopathy	C0011884	TNF	7124	P01375	Y	0.1
Diabetic Retinopathy	C0011884	LINC02196	107986402		N	0.1
Diabetic Retinopathy	C0011884	SERPINE1	5054	P05121	Y	0.1
Diabetic Retinopathy	C0011884	NLRP3	114548	Q96P20	Y	0.1
Diabetic Retinopathy	C0011884	ALB	213	P02768	Y	0.1
Diabetic Retinopathy	C0011884	EPO	2056	P01588	Y	0.1
Diabetic Retinopathy	C0011884	RBFOX1	54715	Q9NWB1	Y	0.1
Diabetic Retinopathy	C0011884	MMP9	4318	P14780	Y	0.1
Diabetic Retinopathy	C0011884	LINC02774	339529		N	0.1
Diabetic Retinopathy	C0011884	TBC1D4	9882	O60343	Y	0.1
Diabetic Retinopathy	C0011884	MTHFR	4524	P42898	N	0.1
Diabetic Retinopathy	C0011884	PPARG	5468	P37231	Y	0.1
Diabetic Retinopathy	C0011884	PLXNA2	5362	O75051	Y	0.1
Diabetic Retinopathy	C0011884	PPARA	5465	Q07869	Y	0.09
Diabetic Retinopathy	C0011884	MALAT1	378938		N	0.09
Diabetic Retinopathy	C0011884	KDR	3791	P35968	Y	0.09
Diabetic Retinopathy	C0011884	REN	5972	P00797	Y	0.09
Diabetic Retinopathy	C0011884	SOD2	6648	P04179	Y	0.08
Diabetic Retinopathy	C0011884	TXNIP	10628	Q9H3M7	Y	0.08
Diabetic Retinopathy	C0011884	GLP1R	2740	P43220	Y	0.07
Diabetic Retinopathy	C0011884	TLR4	7099	O00206	Y	0.07
Diabetic Retinopathy	C0011884	IL10	3586	P22301	Y	0.07
Diabetic Retinopathy	C0011884	EHMT1	79813	Q9H9B1	Y	0.07
Diabetic Retinopathy	C0011884	MOK	5891	Q9UQ07	Y	0.07
Diabetic Retinopathy	C0011884	DECR1	1666	Q16698	Y	0.06
Diabetic Retinopathy	C0011884	ADIPOQ	9370	Q15848	N	0.06
Diabetic Retinopathy	C0011884	AKT1	207	P31749	Y	0.06
Diabetic Retinopathy	C0011884	GCG	2641	P01275	Y	0.06
Diabetic Retinopathy	C0011884	UCP2	7351	P55851	Y	0.06
Diabetic Retinopathy	C0011884	TGFB1	7040	P01137	Y	0.06
Diabetic Retinopathy	C0011884	AKR1A1	10327	P14550	N	0.06
Diabetic Retinopathy	C0011884	TTR	7276	P02766	Y	0.06
Diabetic Retinopathy	C0011884	MIR126	406913		N	0.06
Diabetic Retinopathy	C0011884	ZGLP1	100125288	P0C6A0	N	0.05
Diabetic Retinopathy	C0011884	PIK3CB	5291	P42338	Y	0.05
Diabetic Retinopathy	C0011884	GFAP	2670	P14136	Y	0.05
Diabetic Retinopathy	C0011884	VDR	7421	P11473	Y	0.05
Diabetic Retinopathy	C0011884	PIK3CA	5290	P42336	Y	0.05
Diabetic Retinopathy	C0011884	MAPK3	5595	P27361	Y	0.05
Diabetic Retinopathy	C0011884	SLC2A1	6513	P11166	Y	0.05
Diabetic Retinopathy	C0011884	FN1	2335	P02751	Y	0.05
Diabetic Retinopathy	C0011884	PIK3CD	5293	O00329	Y	0.05
Diabetic Retinopathy	C0011884	PIK3CG	5294	P48736	Y	0.05
Diabetic Retinopathy	C0011884	LOX	4015	P28300	Y	0.05
Diabetic Retinopathy	C0011884	GFER	2671	P55789	Y	0.05
Diabetic Retinopathy	C0011884	ROBO4	54538	Q8WZ75	Y	0.05
Diabetic Retinopathy	C0011884	KMT2D	8085	O14686	Y	0.05
Diabetic Retinopathy	C0011884	GABPA	2551	Q06546	Y	0.05
Diabetic Retinopathy	C0011884	SORD	6652	Q00796	Y	0.04
Diabetic Retinopathy	C0011884	RCBTB1	55213	Q8NDN9	Y	0.04
Diabetic Retinopathy	C0011884	TCF7L2	6934	Q9NQB0	Y	0.04
Diabetic Retinopathy	C0011884	TXN	7295	P10599	Y	0.04
Diabetic Retinopathy	C0011884	CD34	947	P28906	N	0.04
Diabetic Retinopathy	C0011884	ALOX15	246	P16050	N	0.04
Diabetic Retinopathy	C0011884	VCAM1	7412	P19320	Y	0.04
Diabetic Retinopathy	C0011884	SST	6750	P61278	N	0.04
Diabetic Retinopathy	C0011884	RBP4	5950	P02753	Y	0.04
Diabetic Retinopathy	C0011884	MIAT	440823		N	0.04
Diabetic Retinopathy	C0011884	GOLGA6A	342096	Q9NYA3	Y	0.04
Diabetic Retinopathy	C0011884	RHO	6010	P08100	Y	0.04
Diabetic Retinopathy	C0011884	MMP2	4313	P08253	Y	0.04
Diabetic Retinopathy	C0011884	MIR200B	406984		N	0.04
Diabetic Retinopathy	C0011884	ITGA2	3673	P17301	Y	0.04
Diabetic Retinopathy	C0011884	HP	3240	P00738	Y	0.04
Diabetic Retinopathy	C0011884	HMGB1	3146	P09429	Y	0.04
Diabetic Retinopathy	C0011884	PNPLA2	57104	Q96AD5	Y	0.04
Diabetic Retinopathy	C0011884	LGALS1	3956	P09382	Y	0.04
Diabetic Retinopathy	C0011884	MIR21	406991		N	0.03
Diabetic Retinopathy	C0011884	PRL	5617	P01236	Y	0.03
Diabetic Retinopathy	C0011884	IL17D	53342	Q8TAD2	N	0.03
Diabetic Retinopathy	C0011884	RENBP	5973	P51606	Y	0.03
Diabetic Retinopathy	C0011884	MEG3	55384		N	0.03
Diabetic Retinopathy	C0011884	HEMGN	55363	Q9BXL5	Y	0.03
Diabetic Retinopathy	C0011884	IL17A	3605	Q16552	N	0.03
Diabetic Retinopathy	C0011884	MIR15A	406948		N	0.03
Diabetic Retinopathy	C0011884	GH1	2688	P01241	Y	0.03
Diabetic Retinopathy	C0011884	RPE	6120	Q96AT9	N	0.03
Diabetic Retinopathy	C0011884	LTA	4049	P01374	N	0.03
Diabetic Retinopathy	C0011884	KNG1	3827	P01042	Y	0.03
Diabetic Retinopathy	C0011884	SUCNR1	56670	Q9BXA5	N	0.03
Diabetic Retinopathy	C0011884	MIR29A	407021		N	0.03
Diabetic Retinopathy	C0011884	MYDGF	56005	Q969H8	N	0.03
Diabetic Retinopathy	C0011884	P2RX7	5027	Q99572	N	0.03
Diabetic Retinopathy	C0011884	AIF1	199	P55008	N	0.03
Diabetic Retinopathy	C0011884	SP1	6667	P08047	Y	0.03
Diabetic Retinopathy	C0011884	MAPK1	5594	P28482	Y	0.03
Diabetic Retinopathy	C0011884	PRKCB	5579	P05771	Y	0.03
Diabetic Retinopathy	C0011884	GSTT1	2952	P30711	Y	0.03
Diabetic Retinopathy	C0011884	PSMD9	5715	O00233	Y	0.03
Diabetic Retinopathy	C0011884	APOA1	335	P02647	Y	0.03
Diabetic Retinopathy	C0011884	NFKB1	4790	P19838	Y	0.03
Diabetic Retinopathy	C0011884	STAT3	6774	P40763	Y	0.03
Diabetic Retinopathy	C0011884	PTX3	5806	P26022	Y	0.03
Diabetic Retinopathy	C0011884	RAC1	5879	P63000	Y	0.03
Diabetic Retinopathy	C0011884	APOE	348	P02649	Y	0.03
Diabetic Retinopathy	C0011884	TEK	7010	Q02763	Y	0.03
Diabetic Retinopathy	C0011884	STK38	11329	Q15208	N	0.03
Diabetic Retinopathy	C0011884	PARP1	142	P09874	Y	0.03
Diabetic Retinopathy	C0011884	DPP4	1803	P27487	Y	0.03
Diabetic Retinopathy	C0011884	POSTN	10631	Q15063	N	0.03
Diabetic Retinopathy	C0011884	VEGFC	7424	P49767	Y	0.03
Diabetic Retinopathy	C0011884	LILRB1	10859	Q8NHL6	N	0.03
Diabetic Retinopathy	C0011884	IL27	246778	Q8NEV9	N	0.03
Diabetic Retinopathy	C0011884	EGFR	1956	P00533	Y	0.03
Diabetic Retinopathy	C0011884	CYBB	1536	P04839	Y	0.03
Diabetic Retinopathy	C0011884	CLDN19	149461	Q8N6F1	N	0.02
Diabetic Retinopathy	C0011884	CTNNB1	1499	P35222	Y	0.02
Diabetic Retinopathy	C0011884	LRP6	4040	O75581	Y	0.02
Diabetic Retinopathy	C0011884	MIR145	406937		N	0.02
Diabetic Retinopathy	C0011884	MIR29B1	407024		N	0.02
Diabetic Retinopathy	C0011884	MIR146A	406938		N	0.02
Diabetic Retinopathy	C0011884	CORT	1325	O00230	N	0.02
Diabetic Retinopathy	C0011884	ACE2	59272	Q9BYF1	Y	0.02
Diabetic Retinopathy	C0011884	RBP3	5949	P10745	N	0.02
Diabetic Retinopathy	C0011884	RELA	5970	Q04206	Y	0.02
Diabetic Retinopathy	C0011884	CLDN7	1366	O95471	Y	0.02
Diabetic Retinopathy	C0011884	ROS1	6098	P08922	Y	0.02
Diabetic Retinopathy	C0011884	MIR15B	406949		N	0.02
Diabetic Retinopathy	C0011884	MIR150	406942		N	0.02
Diabetic Retinopathy	C0011884	CTSD	1509	P07339	Y	0.02
Diabetic Retinopathy	C0011884	LPA	4018	P08519	Y	0.02
Diabetic Retinopathy	C0011884	SLC19A3	80704	Q9BZV2	N	0.02
Diabetic Retinopathy	C0011884	SELP	6403	P16109	Y	0.02
Diabetic Retinopathy	C0011884	IL4	3565	P05112	Y	0.02
Diabetic Retinopathy	C0011884	IL18	3606	Q14116	Y	0.02
Diabetic Retinopathy	C0011884	CXCL10	3627	P02778	Y	0.02
Diabetic Retinopathy	C0011884	INSR	3643	P06213	Y	0.02
Diabetic Retinopathy	C0011884	IRS1	3667	P35568	Y	0.02
Diabetic Retinopathy	C0011884	HFE	3077	Q30201	N	0.02
Diabetic Retinopathy	C0011884	MAP1LC3B	81631	Q9GZQ8	Y	0.02
Diabetic Retinopathy	C0011884	SELE	6401	P16581	Y	0.02
Diabetic Retinopathy	C0011884	SRR	63826	Q9GZT4	Y	0.02
Diabetic Retinopathy	C0011884	CASP1	834	P29466	Y	0.02
Diabetic Retinopathy	C0011884	KCNJ11	3767	Q14654	N	0.02
Diabetic Retinopathy	C0011884	KLKB1	3818	P03952	Y	0.02
Diabetic Retinopathy	C0011884	LCN1	3933	P31025	Y	0.02
Diabetic Retinopathy	C0011884	TNFSF15	9966	O95150	Y	0.02
Diabetic Retinopathy	C0011884	IL1A	3552	P01583	Y	0.02
Diabetic Retinopathy	C0011884	MIR29B2	407025		N	0.02
Diabetic Retinopathy	C0011884	MIR30B	407030		N	0.02
Diabetic Retinopathy	C0011884	BCL2	596	P10415	Y	0.02
Diabetic Retinopathy	C0011884	LIPG	9388	Q9Y5X9	Y	0.02
Diabetic Retinopathy	C0011884	ANGPTL4	51129	Q9BY76	Y	0.02
Diabetic Retinopathy	C0011884	PRKCZ	5590	Q05513	Y	0.02
Diabetic Retinopathy	C0011884	GP6	51206	Q9HCN6	Y	0.02
Diabetic Retinopathy	C0011884	MZB1	51237	Q8WU39	N	0.02
Diabetic Retinopathy	C0011884	PDGFRB	5159	P09619	Y	0.02
Diabetic Retinopathy	C0011884	PRKCA	5578	P17252	Y	0.02
Diabetic Retinopathy	C0011884	PECAM1	5175	P16284	Y	0.02
Diabetic Retinopathy	C0011884	NTN1	9423	O95631	N	0.02
Diabetic Retinopathy	C0011884	ADA2	51816	Q9NZK5	N	0.02
Diabetic Retinopathy	C0011884	OPN4	94233	Q9UHM6	N	0.02
Diabetic Retinopathy	C0011884	CD36	948	P16671	Y	0.02
Diabetic Retinopathy	C0011884	ATP6AP2	10159	O75787	Y	0.02
Diabetic Retinopathy	C0011884	PLG	5340	P00747	Y	0.02
Diabetic Retinopathy	C0011884	CD40	958	P25942	Y	0.02
Diabetic Retinopathy	C0011884	MIR383	494332		N	0.02
Diabetic Retinopathy	C0011884	CTNNBL1	56259	Q8WYA6	N	0.02
Diabetic Retinopathy	C0011884	KCNQ1OT1	10984		N	0.02
Diabetic Retinopathy	C0011884	NRP1	8829	O14786	Y	0.02
Diabetic Retinopathy	C0011884	MBL2	4153	P11226	N	0.02
Diabetic Retinopathy	C0011884	CNR1	1268	P21554	N	0.02
Diabetic Retinopathy	C0011884	APLN	8862	Q9ULZ1	N	0.02
Diabetic Retinopathy	C0011884	LRG1	116844	P02750	Y	0.02
Diabetic Retinopathy	C0011884	MIR133B	442890		N	0.02
Diabetic Retinopathy	C0011884	ADCYAP1	116	P18509	Y	0.02
Diabetic Retinopathy	C0011884	PTGS2	5743	P35354	Y	0.02
Diabetic Retinopathy	C0011884	MIR20B	574032		N	0.02
Diabetic Retinopathy	C0011884	NGF	4803	P01138	Y	0.02
Diabetic Retinopathy	C0011884	NME2	4831	P22392	Y	0.02
Diabetic Retinopathy	C0011884	PRRT2	112476	Q7Z6L0	N	0.02
Diabetic Retinopathy	C0011884	NOS2	4843	P35228	Y	0.02
Diabetic Retinopathy	C0011884	CHN2	1124	P52757	Y	0.02
Diabetic Retinopathy	C0011884	NPY	4852	P01303	Y	0.02
Diabetic Retinopathy	C0011884	CAPN10	11132	Q9HC96	N	0.02
Diabetic Retinopathy	C0011884	HDAC6	10013	Q9UBN7	Y	0.02
Diabetic Retinopathy	C0011884	GSTM1	2944	P09488	N	0.02
Diabetic Retinopathy	C0011884	RMC1	29919	Q96DM3	Y	0.02
Diabetic Retinopathy	C0011884	HNF1A	6927	P20823	Y	0.02
Diabetic Retinopathy	C0011884	TLR2	7097	O60603	Y	0.02
Diabetic Retinopathy	C0011884	HCAR2	338442	Q8TDS4	N	0.02
Diabetic Retinopathy	C0011884	CFH	3075	P08603	Y	0.02
Diabetic Retinopathy	C0011884	SLC5A2	6524	P31639	N	0.02
Diabetic Retinopathy	C0011884	UCP1	7350	P25874	N	0.02
Diabetic Retinopathy	C0011884	CXCR4	7852	P61073	Y	0.02
Diabetic Retinopathy	C0011884	GHRH	2691	P01286	Y	0.02
Diabetic Retinopathy	C0011884	SCG3	29106	Q8WXD2	N	0.02
Diabetic Retinopathy	C0011884	GJA1	2697	P17302	Y	0.02
Diabetic Retinopathy	C0011884	ANGPTL3	27329	Q9Y5C1	Y	0.02
Diabetic Retinopathy	C0011884	POU2F3	25833	Q9UKI9	N	0.02
Diabetic Retinopathy	C0011884	NME1-NME2	654364	P22392	N	0.02
Diabetic Retinopathy	C0011884	SMPD1	6609	P17405	N	0.02
Diabetic Retinopathy	C0011884	TNC	3371	P24821	Y	0.02
Diabetic Retinopathy	C0011884	FGF21	26291	Q9NSA1	N	0.02
Diabetic Retinopathy	C0011884	HOXB3	3213	P14651	Y	0.02
Diabetic Retinopathy	C0011884	FOXO1	2308	Q12778	Y	0.02
Diabetic Retinopathy	C0011884	SIRT3	23410	Q9NTG7	Y	0.02
Diabetic Retinopathy	C0011884	CCN1	3491	O00622	N	0.02
Diabetic Retinopathy	C0011884	IGFBP3	3486	P17936	Y	0.02
Diabetic Retinopathy	C0011884	ENG	2022	P17813	Y	0.02
Diabetic Retinopathy	C0011884	SIRT6	51548	Q8N6T7	Y	0.02
Diabetic Retinopathy	C0011884	WNK1	65125	Q9H4A3	Y	0.02
Diabetic Retinopathy	C0011884	EPHB2	2048	P29323	Y	0.02
Diabetic Retinopathy	C0011884	SPARC	6678	P09486	Y	0.02
Diabetic Retinopathy	C0011884	ALDH2	217	P05091	Y	0.02
Diabetic Retinopathy	C0011884	TIMP3	7078	P35625	Y	0.02
Diabetic Retinopathy	C0011884	HMGA1	3159	P17096	Y	0.02
Diabetic Retinopathy	C0011884	SYT1	6857	P21579	Y	0.02
Diabetic Retinopathy	C0011884	GORASP1	64689	Q9BQQ3	Y	0.02
